# Supplementary material for: Increased expression of the immune modulatory molecule PD-L1 (CD274) in anaplastic meningioma
Source: Oncotarget. 2014 Dec 31;6(7):4704–16. doi: 10.18632/oncotarget.3082 (PMC4467109; doi:10.18632/oncotarget.3082)
Supplement: Supplementary file 2 [file oncotarget-06-4704-s002.xlsx]

## Sheet: Table S1
Table S1. Clinicopathological characteristics of cases on TMA283 & TMA285 and on TMA310.
Clinicial Parameters	TMA283 & 285 (n = 173)	TMA310 (n = 118)	Total (n = 291)
Meningioma subtype
WHO grade I	112	83	195
Meningothelial	37	31	68
Fibrous	25	21	46
Transitional	31	21	52
Angiomatous	6	5	11
Psammomatous	8	1	9
Secretory	5	4	9
WHO grade II	43	30	73
Atypical	38	30	68
Chordoid	5	0	5
WHO grade III	18	5	23
Anaplastic	18	5	23
Age
Median	58	57	58
Range	27-89	22-90	22-90
Gender
Male	46	51	97
Female	127	67	194
