# Supplementary material for: Increased expression of the immune modulatory molecule PD-L1 (CD274) in anaplastic meningioma
Source: Oncotarget. 2014 Dec 31;6(7):4704–16. doi: 10.18632/oncotarget.3082 (PMC4467109; doi:10.18632/oncotarget.3082)
Supplement: Supplementary file 3 [file oncotarget-06-4704-s003.xlsx]

## Sheet: Table S2
Table S2. Immune cell infiltrate in 173 cases of meningioma in TMA283 & 285 by visual light microscopy review (separated into low and high expressors - relative to the median score for each marker for the cases on TMA 283 & 285).
Pathological		LCA			CD3			CD4			CD8			CD20			FOXP3			PD-1
types	Cases	Low	High	Percent	Low	High	Percent	Low	High	Percent	Low	High	Percent	Low	High	Percent	Low	High	Percent	Low	High	Percent
WHO grade I	112	27	77	0.7404	39	73	0.6517	96	16	0.1428	52	60	0.5357	112	0	0	93	19	16.96%	62	50	0.4464
Meningothelial	37	8	26		11	26		32	5		14	23		37	0		33	4		15	22
Fibrous	25	9	15		9	16		23	2		11	14		25	0		20	5		15	10
Transitional	31	6	24		9	22		26	5		13	18		31	0		23	8		17	14
Angiomatous	6	1	4		3	3		4	2		4	2		6	0		6	0		5	1
Psammomatous	8	1	5		3	5		6	2		6	2		8	0		6	2		5	3
Secretory	5	2	3		4	1		5	0		4	1		5	0		5	0		5	0
WHO grade II	43	11	32	0.7442	13	30	0.6976	34	9	0.2093	20	23	0.5348	41	2	0.0465	21	22	0.5116	24	19	0.4418
Atypical	38	10	28	p = 0.96	12	26	p = 0.58	30	8	p = 0.31	17	21	p = 0.99	36	2		18	20	p = 0.00	19	19	p = 0.95
Chordoid	5	1	4		1	4		4	1		3	2		5	0		3	2		5	0
WHO grade III	18	12	4	0.25	13	5	0.2778	14	4	0.2222	13	5	0.2778	18	0	0	9	9	0.5	15	3	0.2608
Anaplastic	18	12	4	p = 0.00	13	5	p = 0.00	14	4	p = 0.48	13	5	p = 0.04	18	0		9	9	p = 0.00	15	3	p = 0.03
