# Supplementary material for: Increased expression of the immune modulatory molecule PD-L1 (CD274) in anaplastic meningioma
Source: Oncotarget. 2014 Dec 31;6(7):4704–16. doi: 10.18632/oncotarget.3082 (PMC4467109; doi:10.18632/oncotarget.3082)
Supplement: Supplementary file 4 [file oncotarget-06-4704-s004.xlsx]

## Sheet: Table S3 
Table S3. Average number of infiltrating immune cells in 291 cases of meningioma.
								above median / high infiltrate
								below median / low infiltrate
							n/a: not available
Case Number	Meningioma Type	WHO grade	Gender	Age	LCA	CD3	CD4	CD8	FOXP3	PD-1	CD20	TMA #
Case 1	Angiomatous	1	M	64	3	7.66667	2	6	0	0	0.333333	285
Case 2	Angiomatous	1	F	51	7	3.66667	0.333333	7.33333	0	0	0.333333	285
Case 3	Angiomatous	1	M	66	8	5.33333	3	4.66667	0	0	0	285
Case 4	Angiomatous	1	F	90	10.3333	14	32	4	0.333333	0.666667	1	310
Case 5	Angiomatous	1	M	41	17	5.66667	3.33333	19.3333	0.333333	0.333333	0.333333	310
Case 6	Angiomatous	1	F	42.0518	19.6667	5.66667	1	11.3333	0	0	1	310
Case 7	Angiomatous	1	F	55.4567	33.3333	17	10	17.6667	0	0	0.333333	310
Case 8	Angiomatous	1	M	62	40.3333	45	16	34	0	0	1.33333	283
Case 9	Angiomatous	1	F	84	43.3333	36	12.3333	19.3333	1.66667	2	1	285
Case 10	Angiomatous	1	M	81	59.3333	36.3333	27.3333	43.3333	0.666667	2.66667	10.6667	310
Case 11	Angiomatous	1	F	65	n/a	19.6667	4.33333	9	0	0	1	285
Case 12	Fibrous	1	F	70	0.666667	3	1	5	0	0	0.666667	283
Case 13	Fibrous	1	F	64	2.33333	3.33333	1	5	0.333333	0.333333	0.333333	285
Case 14	Fibrous	1	M	27	2.5	8.33333	1	11.6667	0	0.333333	0	285
Case 15	Fibrous	1	F	71	3	12.6667	0.333333	19.3333	0	0	0.666667	283
Case 16	Fibrous	1	F	66	4	0.666667	5.66667	2	0	0	0.333333	285
Case 17	Fibrous	1	F	64	4.33333	12.3333	0.333333	14.6667	1	0	0	285
Case 18	Fibrous	1	M	72.7522	4.66667	1.33333	0.5	6	0	0	0	310
Case 19	Fibrous	1	F	47	8.33333	67	12	48.3333	3	2.66667	0.333333	283
Case 20	Fibrous	1	F	54	9	25.6667	3	20	1	0	0	283
Case 21	Fibrous	1	F	43.2538	9.33333	4.66667	6	4	0	0	0	310
Case 22	Fibrous	1	M	46	10	6	5	10	0.333333	2.66667	0	310
Case 23	Fibrous	1	F	60	10.6667	3.33333	0	2.66667	0	0.666667	0	285
Case 24	Fibrous	1	F	56.8667	11.3333	6.33333	0.333333	4	0	0	0	310
Case 25	Fibrous	1	F	47	11.3333	25.3333	4.66667	16.3333	0.333333	0	0	283
Case 26	Fibrous	1	F	69	12.3333	2	0	18	0	0	0	310
Case 27	Fibrous	1	F	77	13	2	0.333333	2.66667	0	0.333333	0	310
Case 28	Fibrous	1	F	84	14.3333	26.3333	6.33333	23.6667	0	1.66667	0	285
Case 29	Fibrous	1	F	57	14.6667	13.6667	2.66667	15	0	0	0	283
Case 30	Fibrous	1	F	53	15	20.3333	3.66667	24	0	1.66667	0	285
Case 31	Fibrous	1	F	49	16	7.33333	2.33333	13	0	0.333333	0	310
Case 32	Fibrous	1	F	31	16.3333	42.3333	2.33333	35.3333	2.33333	1.33333	1.33333	285
Case 33	Fibrous	1	F	47	16.3333	17.6667	2.66667	20.3333	0.333333	1.33333	0.333333	285
Case 34	Fibrous	1	M	57	18.6667	4	0.666667	8.33333	0	0.333333	1	310
Case 35	Fibrous	1	F	66	20	14.3333	2.33333	14	0	1.66667	1.33333	285
Case 36	Fibrous	1	M	65	20.6667	8.33333	5.66667	7.66667	0.333333	0.333333	0.666667	310
Case 37	Fibrous	1	F	59	21	16.6667	1	37.3333	1.33333	1.66667	0	283
Case 38	Fibrous	1	F	60	23.3333	5	2	8	0	0.333333	1.66667	310
Case 39	Fibrous	1	F	43	26.3333	24	2	24.3333	0.333333	1.33333	0.333333	285
Case 40	Fibrous	1	F	61	28	26	2	31.3333	0.333333	1.33333	0	310
Case 41	Fibrous	1	F	78.9344	28.6667	12	2.66667	26.6667	0	0	0	310
Case 42	Fibrous	1	F	55	29.3333	18	1.33333	19	0.333333	0.333333	0.333333	285
Case 43	Fibrous	1	F	38	32.3333	31.3333	0.333333	17	1	0	0	283
Case 44	Fibrous	1	F	53	35.3333	44	5.33333	64.6667	0	3	5	283
Case 45	Fibrous	1	F	54	37	18	2.66667	22.6667	0	0.333333	0	285
Case 46	Fibrous	1	F	64	45	14	0.666667	30	0	0.333333	0.333333	310
Case 47	Fibrous	1	M	69.0395	48.6667	29.3333	10.3333	72	0	1.33333	0	310
Case 48	Fibrous	1	F	38	55	17.6667	2	12	0	0	3.33333	310
Case 49	Fibrous	1	F	53	59.6667	41	6.5	31.6667	1	4.5	1	310
Case 50	Fibrous	1	F	62	62.6667	55.6667	5.66667	47.3333	1.33333	4.66667	0	310
Case 51	Fibrous	1	M	82	62.6667	14.6667	7.33333	44	0	1.33333	0.333333	310
Case 52	Fibrous	1	M	65	74.3333	144	7.33333	167.333	0	1.66667	0	310
Case 53	Fibrous	1	F	74	107.333	19.6667	6.66667	52.6667	0.666667	0.666667	0.333333	310
Case 54	Fibrous	1	M	65	111.333	53.6667	1	137.667	0	6.33333	0.333333	285
Case 55	Fibrous	1	F	56	141.333	161.333	16	227	3	15.3333	1.66667	310
Case 56	Fibrous	1	F	48	204	209.333	6.66667	237.333	0.666667	0.333333	0.333333	285
Case 57	Fibrous	1	F	55	n/a	6	1.5	5	0	0.5	0	283
Case 58	Meningothelial	1	F	62	1.66667	1.66667	0	1	0	0	0	310
Case 59	Meningothelial	1	F	55	2	1	1.33333	3.66667	0	0.333333	0	310
Case 60	Meningothelial	1	F	54	3	2	1	2.33333	1	0	0.333333	310
Case 61	Meningothelial	1	F	31	4.66667	0.333333	0.666667	0.333333	0	0	0	310
Case 62	Meningothelial	1	F	59	4.66667	3.33333	2.66667	5.33333	0	1	0.333333	283
Case 63	Meningothelial	1	F	89	5.66667	2.33333	2.33333	6	0	0.333333	0	310
Case 64	Meningothelial	1	M	65	5.66667	10	5.33333	7.33333	0.333333	0	0.333333	285
Case 65	Meningothelial	1	F	58.8545	5.66667	4	12	3.33333	0	0.333333	0	310
Case 66	Meningothelial	1	M	58	7.33333	10	1.66667	13.3333	0	0.333333	0	283
Case 67	Meningothelial	1	F	54	7.66667	1	0	12	0	0	1	285
Case 68	Meningothelial	1	M	85	7.66667	16.3333	1.66667	20.3333	0	0.333333	0	285
Case 69	Meningothelial	1	F	62.1427	8.5	12.5	0.333333	12	0	1	0	310
Case 70	Meningothelial	1	F	42	9	15.3333	1.33333	25.3333	0	1.66667	0.333333	283
Case 71	Meningothelial	1	F	36	9	11	2.33333	19.3333	0.333333	0.5	1	285
Case 72	Meningothelial	1	F	45	10.6667	18.3333	3.66667	8.66667	0	0	0.666667	283
Case 73	Meningothelial	1	F	41	12.3333	14.6667	0.666667	21	0	1	0	283
Case 74	Meningothelial	1	M	59	14.6667	5	2.33333	29	0.666667	0	1	285
Case 75	Meningothelial	1	M	48	14.6667	9.66667	5.33333	13.6667	0	0	2	283
Case 76	Meningothelial	1	M	33.8216	15	1	1.66667	3.33333	0.333333	0	1	310
Case 77	Meningothelial	1	F	43	16	1.33333	0.333333	9	0.333333	0.333333	0.333333	310
Case 78	Meningothelial	1	M	86	16.6667	6.66667	0.666667	9.66667	0	1	2	283
Case 79	Meningothelial	1	F	46	18	25	3.66667	20.3333	0	0.333333	0	285
Case 80	Meningothelial	1	M	58	21.3333	18.3333	1.66667	27.3333	0	1.33333	0.333333	283
Case 81	Meningothelial	1	F	43	21.3333	55	5.66667	65.3333	0	6	2.66667	283
Case 82	Meningothelial	1	M	63	22	26.6667	5	46.3333	0	0.333333	0	283
Case 83	Meningothelial	1	F	66	22	4	7	10	0	1	0	283
Case 84	Meningothelial	1	F	49	22	4	8.33333	2.66667	0	0.333333	6	283
Case 85	Meningothelial	1	F	68	22.6667	2.66667	1	33.6667	0	1	1	310
Case 86	Meningothelial	1	F	75	23.3333	15.3333	1.66667	18	0.333333	0.333333	0	283
Case 87	Meningothelial	1	F	49	23.3333	4.66667	1.66667	16.3333	0	0.666667	0.333333	310
Case 88	Meningothelial	1	F	65	23.3333	8.33333	5.66667	9.66667	0	0.666667	0.333333	310
Case 89	Meningothelial	1	F	58	23.5	67.6667	15	54	0	11	4.66667	285
Case 90	Meningothelial	1	F	72	24	13.6667	7	19	0	3.33333	0	310
Case 91	Meningothelial	1	F	62	25.6667	57.6667	18	7.33333	1	6	0	310
Case 92	Meningothelial	1	M	42	26.3333	20.6667	4	22	1	5.66667	0.333333	283
Case 93	Meningothelial	1	F	39.3988	26.6667	4	0.666667	5.66667	0	0	0.333333	310
Case 94	Meningothelial	1	F	78	27	54.5	22.5	45.5	1.5	6	0.5	283
Case 95	Meningothelial	1	M	56	27.3333	16	0.666667	10.6667	0.666667	0	0.333333	283
Case 96	Meningothelial	1	F	62	27.6667	14.3333	2	27.3333	0	0.333333	0.333333	310
Case 97	Meningothelial	1	F	52	29.6667	23.3333	2.66667	38.3333	0	2.66667	1.66667	283
Case 98	Meningothelial	1	F	57.1816	30	7.33333	1.5	10	0.333333	0	2	310
Case 99	Meningothelial	1	F	54	31.3333	76.3333	16	84	1.66667	3.33333	0.666667	283
Case 100	Meningothelial	1	F	81	32.3333	26.3333	11	25.6667	0.333333	2.33333	3.66667	310
Case 101	Meningothelial	1	F	57	33	15	1.66667	17	0	0	0.333333	310
Case 102	Meningothelial	1	M	73	33.3333	25.6667	4	27.3333	0	1.33333	1.33333	310
Case 103	Meningothelial	1	M	67	33.5	12	7	18.5	0.5	2.33333	0	310
Case 104	Meningothelial	1	M	54	33.6667	28.6667	5	30	0	4	0.333333	310
Case 105	Meningothelial	1	F	59	35.6667	20.3333	2	27.6667	0	5.5	0	310
Case 106	Meningothelial	1	F	55	36	3.66667	0	9	0	0	0	310
Case 107	Meningothelial	1	F	84	36	35.5	8	36	0	12.6667	6	283
Case 108	Meningothelial	1	M	63	37.5	44	15	38	0.5	5	0.5	285
Case 109	Meningothelial	1	F	41.6575	39	21.6667	4.66667	27.6667	0	0.333333	0	310
Case 110	Meningothelial	1	M	72	40.5	25	4	29	0	0	1	310
Case 111	Meningothelial	1	M	58	45	74.6667	4.66667	106.333	0.333333	5.66667	2	283
Case 112	Meningothelial	1	M	49.0445	46.3333	17.3333	2.33333	28.3333	0	2.5	1.66667	310
Case 113	Meningothelial	1	F	54	48.6667	17	5.66667	15.3333	0.333333	0	1.66667	283
Case 114	Meningothelial	1	F	63	50.5	23.3333	2.33333	33.3333	1.33333	1	1	283
Case 115	Meningothelial	1	M	34	50.6667	7	4.33333	55.3333	0	23	0.666667	310
Case 116	Meningothelial	1	F	56	52.5	16	3	10.5	0.5	1	0.5	283
Case 117	Meningothelial	1	M	52	55.3333	37.3333	3.66667	90.3333	0	3.66667	0.333333	310
Case 118	Meningothelial	1	M	67.5145	55.6667	25.6667	2.66667	27	0.666667	0	0	310
Case 119	Meningothelial	1	F	49	57.3333	73	3.66667	76.3333	0.333333	1	3	285
Case 120	Meningothelial	1	F	49	57.6667	92.3333	7.66667	105.333	1.66667	17.6667	3	283
Case 121	Meningothelial	1	F	77	79.3333	4.66667	2.66667	6.33333	0.333333	0	0	283
Case 122	Meningothelial	1	F	27	102	58	1.66667	83.6667	0.333333	1	1	310
Case 123	Meningothelial	1	F	42	n/a	13	2	25.5	0	2	0	283
Case 124	Meningothelial	1	M	68	n/a	34.6667	7.33333	45	0.666667	13.6667	0.333333	285
Case 125	Meningothelial	1	F	52	n/a	19.5	71.5	16.5	0	3.5	0.5	283
Case 126	Psammomatous	1	F	60	10	18	8	18.6667	0	0.333333	0	283
Case 127	Psammomatous	1	M	36	13.6667	10.3333	0	19.6667	0	0	0	310
Case 128	Psammomatous	1	F	79	16	15.3333	8.66667	11.6667	0	3.33333	0	283
Case 129	Psammomatous	1	F	64	29	10.6667	6.66667	12.3333	0	0	0	283
Case 130	Psammomatous	1	F	69	29.6667	19	9	6.5	1	0	1	285
Case 131	Psammomatous	1	F	86	52.3333	77.6667	15.6667	53.3333	5.66667	2.33333	4.66667	285
Case 132	Psammomatous	1	F	56	n/a	8	3	8.66667	0	1.66667	1	285
Case 133	Psammomatous	1	F	60	n/a	16	6.33333	4.33333	0.333333	0	0	285
Case 134	Psammomatous	1	F	69	n/a	n/a	n/a	n/a	n/a	n/a	n/a	285
Case 135	Secretory	1	F	58	0.5	0	0	0	0	0	0.5	310
Case 136	Secretory	1	F	59	4	6.5	5.5	4.5	0	0	7	285
Case 137	Secretory	1	F	46	8.33333	12.3333	2.33333	11.6667	0	0	0	285
Case 138	Secretory	1	F	47.9383	9.66667	1.33333	1	1.33333	0	0	1	310
Case 139	Secretory	1	F	69.7404	12.3333	2	1	7.33333	0	0	0	310
Case 140	Secretory	1	F	65	16.3333	20.6667	6.33333	12.6667	0	0.333333	0.333333	285
Case 141	Secretory	1	M	56	20.6667	1.33333	5.33333	8.66667	0	0.333333	1.33333	285
Case 142	Secretory	1	M	87	21.6667	24	8.66667	23.3333	0.666667	0.333333	1	285
Case 143	Secretory	1	M	43	34	6	10	15	0.333333	1.33333	0.333333	310
Case 144	Transitional	1	F	28	1.66667	1	0	2.66667	0	0.666667	0.333333	310
Case 145	Transitional	1	F	69	5	2.66667	1	5	0	0	0.333333	283
Case 146	Transitional	1	F	28	5	15	4.5	12	0	0	0	283
Case 147	Transitional	1	F	74	7.33333	6	0.666667	7	0	0.333333	3.66667	283
Case 148	Transitional	1	F	42	8.33333	25.3333	2	28.3333	0	2.33333	0.333333	285
Case 149	Transitional	1	F	61	9	18	4.33333	13.3333	1	1	1.66667	283
Case 150	Transitional	1	F	75	11	11.3333	0.666667	9.33333	1	0	0.666667	285
Case 151	Transitional	1	M	58.5889	11.3333	4	0.666667	3	n/a	0	0	310
Case 152	Transitional	1	F	52	11.6667	9.66667	4	11	0.666667	3.66667	0	310
Case 153	Transitional	1	F	33.7887	12.6667	6.66667	1.33333	4.33333	0	0	2.33333	310
Case 154	Transitional	1	M	36.3542	15.3333	5.33333	12	6.66667	0	0	0	310
Case 155	Transitional	1	F	51	15.6667	3	3	4	0	0.333333	0	283
Case 156	Transitional	1	F	46	16.6667	16	5	8.66667	0	0	0	285
Case 157	Transitional	1	M	61	17.6667	5.33333	0.666667	6.66667	0	3	0	310
Case 158	Transitional	1	F	48	18	2.33333	1.33333	2.66667	0.333333	0	1	283
Case 159	Transitional	1	F	50	18.3333	12.6667	1.33333	15	0	0.333333	0	310
Case 160	Transitional	1	F	45	18.3333	30	4.33333	31.3333	0	1	0	283
Case 161	Transitional	1	F	77	19	16.6667	4.66667	8.66667	0.333333	0	0.333333	283
Case 162	Transitional	1	M	77	19.6667	3.33333	0.333333	1.66667	0.333333	0	0	285
Case 163	Transitional	1	F	44	20	33.5	8.5	19.5	0.5	1	1	283
Case 164	Transitional	1	M	63	21.6667	14.6667	6	18	0	0.333333	0	283
Case 165	Transitional	1	F	47	22	27	2	54	0.333333	0	0.666667	285
Case 166	Transitional	1	F	44	22	40.6667	10	43	1.33333	0.333333	0.333333	285
Case 167	Transitional	1	F	71	24.6667	42.3333	8	30.3333	1.33333	1.33333	2.33333	283
Case 168	Transitional	1	M	67.0053	25.6667	10.3333	0.333333	8	0	0	0	310
Case 169	Transitional	1	M	72	25.6667	17	1.66667	32	0.666667	0.333333	0	310
Case 170	Transitional	1	F	58	25.6667	31.3333	4.33333	25.6667	0.333333	0.333333	0.666667	285
Case 171	Transitional	1	M	58	27	6	0.333333	26	0	0.333333	0	310
Case 172	Transitional	1	F	57	28.6667	11.6667	3.66667	29.6667	0	0.333333	0	310
Case 173	Transitional	1	F	54	30	8	3	47.6667	0.666667	3.66667	0	310
Case 174	Transitional	1	F	40	32	9.33333	1.66667	8.33333	0	0.333333	0.333333	283
Case 175	Transitional	1	F	56	32	9.66667	2.66667	13.6667	0	2	0	310
Case 176	Transitional	1	F	47.054	33.6667	26.6667	6.33333	33	0	0	0	310
Case 177	Transitional	1	F	57	33.6667	18.6667	33.3333	43	0	4.33333	0	310
Case 178	Transitional	1	F	44	36.3333	5.33333	2.66667	18.6667	0.333333	0	0.666667	310
Case 179	Transitional	1	M	51.1089	38.6667	36	8.33333	29.3333	0.333333	0	5.66667	310
Case 180	Transitional	1	F	40	42.6667	42.6667	3.33333	45.6667	0	0	0.333333	285
Case 181	Transitional	1	F	41	44.5	12.6667	1.66667	17.6667	0	0.333333	0.666667	310
Case 182	Transitional	1	M	49	45.3333	57.6667	7.33333	56	1.33333	9.33333	1	283
Case 183	Transitional	1	M	70	46.6667	72.6667	27.6667	59.6667	0.333333	5.33333	4	283
Case 184	Transitional	1	F	52	48.5	71.3333	8.66667	82	2	6.33333	0	283
Case 185	Transitional	1	F	86	51	95.6667	11.6667	88.3333	0	2.33333	0	283
Case 186	Transitional	1	F	66	55.6667	53.6667	9.33333	104	0.333333	0	0	285
Case 187	Transitional	1	M	62	56	110.667	14.3333	129.667	1	16.3333	0.333333	283
Case 188	Transitional	1	F	60	56.3333	24.6667	7.66667	17.5	5	2.66667	0.666667	310
Case 189	Transitional	1	M	62	79	58.3333	14	123.667	0	20	1	310
Case 190	Transitional	1	F	42	91.6667	96	15.3333	96.6667	3	2.33333	0	283
Case 191	Transitional	1	F	52	109	20.3333	2.66667	31.6667	0	0.666667	0	310
Case 192	Transitional	1	F	80	120	51	11.3333	56.6667	1	1.66667	0.333333	283
Case 193	Transitional	1	F	58	134	297.333	43.6667	264.667	1	18.6667	11.3333	283
Case 194	Transitional	1	M	45	151.333	158.333	26	162.667	0.333333	18.6667	10.3333	283
Case 195	Transitional	1	F	51	n/a	9	0.666667	14.6667	0	0	1.33333	285
Case 196	Atypical	2	F	53	1.33333	10.6667	1.66667	8.33333	1	0.333333	0	285
Case 197	Atypical	2	M	58	2.33333	1.33333	0.333333	2.66667	0	0.666667	0.666667	285
Case 198	Atypical	2	F	54.3944	2.33333	0	1	0.666667	0	0	0	310
Case 199	Atypical	2	M	88	2.66667	1.66667	0.333333	1.66667	0	0	0	285
Case 200	Atypical	2	M	22	3	0	0	0.5	0	n/a	0	310
Case 201	Atypical	2	F	47	3	15.5	7	20	0	0.666667	0	285
Case 202	Atypical	2	M	72.7439	3.5	4	n/a	3	0	n/a	0	310
Case 203	Atypical	2	F	67	4.66667	5.66667	0.333333	3.66667	0	0.333333	0	283
Case 204	Atypical	2	F	66	5	8	0.333333	16.6667	1.66667	0	0	283
Case 205	Atypical	2	M	69	5.66667	0.333333	0.666667	14.6667	0	1.66667	0	310
Case 206	Atypical	2	M	44.1491	6.33333	5.33333	26	6.66667	0	0.333333	0.666667	310
Case 207	Atypical	2	F	40	6.66667	2.33333	0	1.66667	0	0	1	283
Case 208	Atypical	2	M	39	6.66667	5	0.666667	5.66667	0	0.666667	0	310
Case 209	Atypical	2	M	84	6.66667	1.66667	1	3.66667	0	1.5	0	310
Case 210	Atypical	2	M	52	6.66667	5	6.66667	3.66667	0	0	0.333333	310
Case 211	Atypical	2	F	50	7	57.3333	2.33333	80.3333	0.666667	0	0.333333	310
Case 212	Atypical	2	M	57	7.66667	4	2.66667	2	1.33333	0	1.66667	310
Case 213	Atypical	2	F	77	8.33333	2	2.33333	3	0.333333	1.33333	0	310
Case 214	Atypical	2	M	58	10	9	0	7.33333	0	0.333333	1.33333	285
Case 215	Atypical	2	F	49	10	10.3333	0.666667	10.6667	0	1	0.666667	285
Case 216	Atypical	2	M	77.4094	11.3333	2.66667	0	2.66667	0.333333	0	0	310
Case 217	Atypical	2	F	72	11.6667	89.3333	16	125	3.66667	7.66667	20	285
Case 218	Atypical	2	F	61	12	9.5	1.33333	6.66667	0	0.666667	0	283
Case 219	Atypical	2	F	58	14.6667	13.3333	1.33333	21	1	0	0.333333	285
Case 220	Atypical	2	F	58	15	7.66667	6.66667	30.6667	0.333333	1	0	283
Case 221	Atypical	2	F	65	16.6667	8	2	5.33333	0	0	0	283
Case 222	Atypical	2	F	53	17	6	2	6.66667	0	0.333333	0	310
Case 223	Atypical	2	M	50	17.6667	11.3333	3	6.66667	1	0.666667	2	285
Case 224	Atypical	2	M	67	18.6667	13.3333	2	12	0.333333	0.333333	0	283
Case 225	Atypical	2	M	71	18.6667	6	19.6667	2.66667	0	0	0.333333	310
Case 226	Atypical	2	F	57	19	22.3333	1	37.3333	1	3	0	283
Case 227	Atypical	2	M	60	19.3333	35.6667	6.66667	13	1.66667	0.666667	0.333333	310
Case 228	Atypical	2	M	75	19.6667	13.6667	2.66667	19	0.333333	1	0.333333	283
Case 229	Atypical	2	F	58	19.6667	47	6.33333	42.3333	1.33333	2	1.66667	285
Case 230	Atypical	2	F	56	20.3333	60	13.6667	33	2.33333	0.333333	3.66667	285
Case 231	Atypical	2	M	57.3212	20.6667	11.6667	2.33333	11.3333	1	0	0.333333	310
Case 232	Atypical	2	F	72	21.3333	8.33333	59.3333	9.66667	1.66667	0.333333	0	310
Case 233	Atypical	2	M	77.4094	21.6667	5.33333	4	16.6667	0.333333	0	0	310
Case 234	Atypical	2	M	76.4073	22	8.33333	1	5.33333	0.333333	0	0.333333	310
Case 235	Atypical	2	F	50.0794	22.6667	32.6667	40.3333	21.6667	0.666667	0.666667	2	310
Case 236	Atypical	2	F	65	24	48.3333	26.6667	10	8.66667	1	1	285
Case 237	Atypical	2	F	79	25.6667	6.33333	3.66667	3	0	0	0	283
Case 238	Atypical	2	F	55	26.3333	8.33333	1	9.33333	3.33333	4.33333	0.333333	285
Case 239	Atypical	2	F	53	29.3333	155.333	7	257.333	18	4	0	285
Case 240	Atypical	2	F	39	32	37.3333	1.33333	43.3333	0.333333	0	0	285
Case 241	Atypical	2	F	47	34.3333	42	7	36	2.5	0	1.5	285
Case 242	Atypical	2	M	64	36	5.66667	4	4.33333	0	0	1.66667	310
Case 243	Atypical	2	F	55	36.6667	10	5.33333	14	0.666667	1	0.333333	310
Case 244	Atypical	2	F	78.7948	37.3333	20.3333	8	23	0.666667	0.666667	1.66667	310
Case 245	Atypical	2	F	62	38.3333	21.3333	14.3333	15.6667	0.666667	2	1	285
Case 246	Atypical	2	F	62	39.3333	27.3333	4	23	2	2.66667	1.66667	285
Case 247	Atypical	2	M	76	39.5	46	14	27	2	1	0.333333	285
Case 248	Atypical	2	F	85	39.6667	39.3333	14	34	0	3	0.333333	283
Case 249	Atypical	2	F	59	41	70.3333	9.66667	57.3333	1.33333	2.66667	1	285
Case 250	Atypical	2	M	68.2729	41.3333	29.3333	1	30	1.66667	0	0	310
Case 251	Atypical	2	F	45	44	14	2	12.3333	0	2.33333	0	283
Case 252	Atypical	2	F	46	49	45.6667	7	70.3333	1.33333	4.66667	0	283
Case 253	Atypical	2	M	48	53	26.6667	9	26.3333	0.333333	0.666667	0	310
Case 254	Atypical	2	M	84	53.6667	43	4.66667	57	0	2.33333	0	285
Case 255	Atypical	2	F	55	54.3333	53.6667	31.3333	42.5	3.33333	1.66667	4	310
Case 256	Atypical	2	M	54.0631	65	16.6667	4.66667	58.6667	1.33333	1.33333	1	310
Case 257	Atypical	2	M	54	66.3333	33.3333	2.66667	35	2	0	0	285
Case 258	Atypical	2	M	54	93	177.333	14	136.667	3.66667	5.33333	6.33333	285
Case 259	Atypical	2	M	44	94.3333	127.667	47	95.3333	1	3.66667	6.66667	285
Case 260	Atypical	2	M	74	103.333	104.667	7.33333	55	4.66667	3	7.66667	285
Case 261	Atypical	2	M	30.7469	103.333	91.3333	10.6667	96	0.333333	1.66667	9	310
Case 262	Atypical	2	F	34	112.333	102.333	20.6667	123.333	6	19.3333	0	310
Case 263	Atypical	2	F	60.1194	n/a	3.66667	10	23	0.333333	0.333333	0.666667	310
Case 264	Chordoid	2	F	48	3.33333	2.66667	0	2.66667	0.333333	0	0	285
Case 265	Chordoid	2	F	37	8.66667	16	8.66667	16	0	0.666667	0.333333	285
Case 266	Chordoid	2	M	72	10	43.6667	2.33333	44.3333	0	0	0.333333	285
Case 267	Chordoid	2	F	48	14	29	1	17.6667	2	0	1	285
Case 268	Chordoid	2	M	89	17.6667	41.3333	7.66667	43.6667	3.33333	0	0.666667	285
Case 269	Anaplastic	3	M	57	0	4.33333	0.666667	3.66667	1	0.333333	0	285
Case 270	Anaplastic	3	M	62	1	4.5	3	1.5	2	0	0	310
Case 271	Anaplastic	3	F	51	2.33333	1.66667	1.33333	1.33333	0	0	0.666667	285
Case 272	Anaplastic	3	M	40	4.33333	6	1	9.33333	1	0.666667	0	283
Case 273	Anaplastic	3	M	60	4.66667	0.333333	0	0.666667	0.666667	0	0	285
Case 274	Anaplastic	3	F	89	6.33333	10	0.666667	6.33333	0	0	0	285
Case 275	Anaplastic	3	F	85	6.33333	9	0.666667	7	1	0	0	285
Case 276	Anaplastic	3	F	81	6.66667	5	0.333333	12	5	0	0.333333	285
Case 277	Anaplastic	3	F	83	7	13.5	0.5	11	1.5	0	2.5	285
Case 278	Anaplastic	3	F	49	7	4.66667	0.666667	2.33333	0.333333	0	0.666667	285
Case 279	Anaplastic	3	F	68	7.5	9.33333	1.66667	6.66667	0	0.333333	0.333333	285
Case 280	Anaplastic	3	M	63	9	12.3333	1.33333	27.6667	1	0.333333	0	285
Case 281	Anaplastic	3	M	57	9.33333	8.33333	0.333333	5.66667	0.666667	0	0	285
Case 282	Anaplastic	3	F	68	10.3333	7.33333	0.333333	6	1	1	0	283
Case 283	Anaplastic	3	F	64	12.3333	85	2.33333	114	1.33333	0	0	285
Case 284	Anaplastic	3	M	80	13.6667	2	0.333333	0.333333	0	0	0	310
Case 285	Anaplastic	3	F	50	20	14.6667	1.66667	13	0.333333	0	0	285
Case 286	Anaplastic	3	M	61	33.3333	15	4	7.66667	1	0.333333	0	310
Case 287	Anaplastic	3	F	50	43	53	36.3333	23.3333	2.33333	2.33333	2.66667	285
Case 288	Anaplastic	3	F	56	44.6667	158.333	35.6667	180.667	15.6667	2.66667	5	285
Case 289	Anaplastic	3	M	61	47	4.66667	2.33333	10.6667	6	0.333333	0	310
Case 290	Anaplastic	3	M	46	61.6667	52.6667	12	48.3333	1.66667	0.333333	0	283
Case 291	Anaplastic	3	F	48.0451	84.3333	128.333	16.3333	116.333	0	0.666667	5.33333	310
