# Supplementary material for: Increased expression of the immune modulatory molecule PD-L1 (CD274) in anaplastic meningioma
Source: Oncotarget. 2014 Dec 31;6(7):4704–16. doi: 10.18632/oncotarget.3082 (PMC4467109; doi:10.18632/oncotarget.3082)
Supplement: Supplementary file 5 [file oncotarget-06-4704-s005.xlsx]

## Sheet: Table S4
Table S4. The median value per marker for cases in various cohorts; used for distinguishing low and high expressors.
Immune cell markers - TMA283 &285 & 310 (291 cases)
Markers	LCA	CD20	CD3	CD4	CD8	FOXP3	PD-1
Median	20.6667	0.333333	14.3333	3	16.8333	0	0.333333
# of Cases availabe	281	290	290	289	290	289	288
# of Cases with 1 cores	5	2	2	1	1	1	1
# of Cases with 2 cores	30	20	21	24	24	21	20
# of Cases with 3 cores	246	268	267	264	265	267	267
Loss rate %	0.034	0.0034	0.0034	0.0069	0.0034	0.0069	0.0103
TMA #	283&285&310	283&285&310	283&285&310	283&285&310	283&285&310	283&285&310	283&285&310
PD-L1 RNAscope and IHC markers - TMA283 & 285 (173 cases)
Markers	RNAscope Aperio	RNAscope CellProfiler	IHC Aperio (Sinobiological Ab)	IHC Visual score (Sinobiological Ab)
Median	179.917	0.828611	63.0857	6
# of Cases avaliable	146	119	171	171
# of Cases with 1 cores	21	10	1	1
# of Cases with 2 cores	33	25	12	12
# of Cases with 3 cores	92	84	158	158
Loss rate %	0.1561	0.3121	0.0116	0.0116
TMA #	283&285	283&285	283&285	283&285
PD-L1 RNAscope and IHC markers - TMA310 (118 cases)
Markers	RNAscope Aperio	RNAscope CellProfiler	RNAscope Spotstudio	IHC Aperio (Sinobiological Ab)	IHC Aperio (405.9A11 Ab)
Median	174.5	0.840278	1.595	162.751	85.2452
# of Cases available	114	88	90	99	114
# of Cases with 1 cores	11	3	3	0	0
# of Cases with 2 cores	21	12	13	7	9
# of Cases with 3 cores	82	73	74	92	105
Loss rate %	0.0339	0.2542	0.2373	0.161	0.0339
TMA #	310	310	310	310	310
