# Supplementary material for: Increased expression of the immune modulatory molecule PD-L1 (CD274) in anaplastic meningioma
Source: Oncotarget. 2014 Dec 31;6(7):4704–16. doi: 10.18632/oncotarget.3082 (PMC4467109; doi:10.18632/oncotarget.3082)
Supplement: Supplementary file 6 [file oncotarget-06-4704-s006.xlsx]

## Sheet: Table S5
Table S5. PD-L1 RT-PCR data and PD-L1 RNAscope data scored by Aperio, Spotstudio and CellProfiler in 16 cases of meningioma.
Samples	Sample ID	Pathogical subtype	WHO grade	Age	Gender	Location	TMA	PD-L1 q RT-PCR			PD-L1 RNAscope
								Ct Value/PD-L1	Ct Value/18S	Fold Difference	Aperio	CellProfiler	Spotstudio
1	7112	Fibrous	1	69	M	Temporal, Left	TMA310	34.2	9	1.11201	105.6	0.606179	1.1
2	8898	Meningothelial	1	62	F	Frontal, Left	TMA310	32.3	9	4.17237	1865.3	2.22229	3.3
3	13353	Transtional	1	33	F	Skull base, clivus	TMA310	32.7	9	3.21366	103	0.413197	1.1
4	13849	Transtional	1	28	F	Frontal, Left	TMA310	34.4	9	0.995808	n/a	n/a	n/a
5	15441	Atypical	2	60	F	Ventricular	TMA310	32.1	9	4.89491	5455	2.55237	3.7
6	17376	Angiomatous	1	42	F	Skull base, petroclival	TMA310	34.7	9	0.792972	32	n/a	n/a
7	31096	Atypical	2	30	M	Temporal, Left	TMA310	31.8	9	5.94857	853.3	3.21882	3.6
8	35542	Atypical	2	52	M	Bifrontal	TMA310	30	9	20.8614	4828.3	3.89189	4.6
9	36755	Fibroblastic	1	78	F	Parietal, Left	TMA310	35.4	9	0.5	33	0.294414	0.7
10	52208	Transtional	1	60	M	Skull base, clivus	TMA310	31.7	9	6.36728	28.3	0.444903	0.9
11	64591	Anaplastic	3	61	M	Torcular	TMA310	32.2	9	4.47864	4555.5	1.50429	2.5
12	7534	Fibrous	1	48	F	Parietal, Left	TMA285	33.6	9	1.7	1230.3	n/a	n/a
13	24928	Transitional	1	57	F	Parietal, Left	TMA310	34.9	9	0.7	221.3	0.744559	1.2
14	53125	Meinigothelial	1	31	F	Frontal, Left	TMA310	32.6	9	3.4	572.3	1.73263	2.4
15	55873	Transitional	1	47	F	Skull base, Olfactory groove	TMA310	33.1	9	2.4	141.5	0.959031	1.3
16	MG8	Meningothelial	1	67	M	Skull base, Olfactory groove	None	31.7	9	6.2	n/a	n/a	n/a
	above median
	below median
n/a: not available
