# Supplementary material for: Increased expression of the immune modulatory molecule PD-L1 (CD274) in anaplastic meningioma
Source: Oncotarget. 2014 Dec 31;6(7):4704–16. doi: 10.18632/oncotarget.3082 (PMC4467109; doi:10.18632/oncotarget.3082)
Supplement: Supplementary file 7 [file oncotarget-06-4704-s007.xlsx]

## Sheet: Table S6
Table S6. Clinicopathological characteristics of 6 meningioma primary cell lines.
Cell lines	Source	Age	Gender	Location	Meningioma subtype	WHO grade
MG 2	BWH	34	F	Frontal, Right	Atypical	2
MG 5	BWH	56	F	Parietal, Left	Atypical	2
MG6	CHTN	38	F	Parietal, Left	Papillary	3
MG8	BWH	67	M	Skull base, Olfactory groove	Meningothelial	1
MG9	CHTN	56	F	Skull base, Left	n/a	1
MG10	CHTN	39	M	n/a	n/a	1
BWH: Brigham and Women's Hospital
CHTN: Cooperative Human Tissue Network
n/ a: Not available
